# Supplementary material for: Lossy compression of matrices by black box optimisation of mixed integer nonlinear programming
Source: Sci Rep. 2022 Sep 15;12:15482. doi: 10.1038/s41598-022-19763-8 (PMC9477857; doi:10.1038/s41598-022-19763-8)
Supplement: Supplementary file 2 — Supplementary Information 2. [file 41598_2022_19763_MOESM2_ESM.zip]

Archive with 63 entries (63 files):
- notebook/00_cpuinfo.txt
- notebook/00_memo.txt
- notebook/00_readme.txt
- notebook/data/dwave_embedding/24_00.pickle.bz2
- notebook/data/dwave_embedding/24_01.pickle.bz2
- notebook/data/dwave_embedding/24_02.pickle.bz2
- notebook/data/dwave_embedding/24_03.pickle.bz2
- notebook/data/dwave_embedding/24_04.pickle.bz2
- notebook/data/dwave_embedding/24_05.pickle.bz2
- notebook/data/dwave_embedding/24_06.pickle.bz2
- notebook/data/dwave_embedding/24_07.pickle.bz2
- notebook/data/dwave_embedding/24_08.pickle.bz2
- notebook/data/dwave_embedding/24_09.pickle.bz2
- notebook/LICENSE
- notebook/Pipfile
- notebook/results/z000/C6_8x3.pickle.bz2
- notebook/results/z007/C6_8x3.pickle.bz2
- notebook/results/z007/data_FMQA08.npz
- notebook/results/z007/data_FMQA12.npz
- notebook/results/z007/data_gBOCS.npz
- notebook/results/z007/data_nBOCS.npz
- notebook/results/z007/data_nBOCSa.npz
- notebook/results/z007/data_nBOCSqa.npz
- notebook/results/z007/data_nBOCSsq.npz
- notebook/results/z007/data_RS.npz
- notebook/results/z007/data_vBOCS.npz
- notebook/results/z007/data_xs.npz
- notebook/results/z007/ptime.npz
- notebook/results/z007/z001_costs.npz
- notebook/results/z007/z002_costs.npz
- notebook/script/00_memo.txt
- notebook/script/algorithm_fmqa.py
- notebook/script/algorithm_gbocs.py
- notebook/script/algorithm_random.py
- notebook/script/algorithm_sbocs.py
- notebook/script/algorithm_vbocs.py
- notebook/script/bhs.py
- notebook/script/factorization_machine.py
- notebook/script/fm_binary_quadratic_model.py
- notebook/script/gauss.py
- notebook/script/gauss2.py
- notebook/script/helper.py
- notebook/script/LinReg.py
- notebook/script/LinReg2.py
- notebook/script/target_2D_FM.py
- notebook/script/target_2D_SG.py
- notebook/script/target_FM.py
- notebook/script/target_MID.py
- notebook/script/target_SK.py
- notebook/z000.ipynb
- notebook/z001.ipynb
- notebook/z002.ipynb
- notebook/z003.py
- notebook/z007.ipynb
- notebook/z010.ipynb
- notebook/z011.ipynb
- notebook/z013.ipynb
- notebook/z015.ipynb
- notebook/z016.ipynb
- notebook/z017.ipynb
- notebook/z018.ipynb
- notebook/z019.ipynb
- notebook/z051.ipynb
