# Supplementary material for: Lossy compression of matrices by black box optimisation of mixed integer nonlinear programming
Source: Sci Rep. 2022 Sep 15;12:15482. doi: 10.1038/s41598-022-19763-8 (PMC9477857; doi:10.1038/s41598-022-19763-8)
Supplement: Supplementary file 2 — Supplementary Information 2. [file 41598_2022_19763_MOESM2_ESM.zip › notebook/00_memo.txt]

###################
| program | paper |
===================
|  gBOCS  | nBOCS |
|  sBOCS  | gBOCS |
###################

z000 : problem instances N, D, K = 8, 100, 3
z001 : gBOCS (nBOCS) hyper parameter search (sigma^2 = 0.0001, 0.001, 0.01, 0.1, 1, 10) => 0.1
z002 : sBOCS (gBOCS) hyper parameter search (beta = 0.0001, 0.001, 0.01, 0.1, 1, 10, 100) => 0.001
z003 : dwave embdding
z007 : summary for publication

z010 : RS      : random sampling
z015 : vBOCS   : vanilla BOCS (horseshoe prior)
z011 : nBOCS   : BOCS with normal prior (mean)
z013 : gBOCS   : BOCS with gamma-normal prior (mean + standard deviation)
z016 : FMQA08  : FMQA with k=8
z017 : FMQA12  : FMQA with k=12
z051 : nBOCSqa : nBOCS with qauntum annealing
z019 : nBOCSsq : nBOCS with simulated quenching
z018 : nBOCSa  : nBOCS with data augmentation
