# Supplementary material for: Lossy compression of matrices by black box optimisation of mixed integer nonlinear programming
Source: Sci Rep. 2022 Sep 15;12:15482. doi: 10.1038/s41598-022-19763-8 (PMC9477857; doi:10.1038/s41598-022-19763-8)
Supplement: Supplementary file 2 — Supplementary Information 2. [file 41598_2022_19763_MOESM2_ESM.zip › notebook/Pipfile]

[[source]]
url = "https://pypi.org/simple"
verify_ssl = true
name = "pypi"

[packages]
jupyterlab = "*"
qutip = "*"
dwave-ocean-sdk = "*"
matplotlib = "*"
pandas = "*"
seaborn = "*"
mxnet = "*"
nbdime = "*"
papermill = "*"
scipy = "*"
pyhtnorm = "*"

[dev-packages]

[requires]
python_version = "3.8"
