# Supplementary material for: Lossy compression of matrices by black box optimisation of mixed integer nonlinear programming
Source: Sci Rep. 2022 Sep 15;12:15482. doi: 10.1038/s41598-022-19763-8 (PMC9477857; doi:10.1038/s41598-022-19763-8)
Supplement: Supplementary file 2 — Supplementary Information 2. [file 41598_2022_19763_MOESM2_ESM.zip › notebook/script/00_memo.txt]

### from BOCS code (modified)

bhs    : Bayesian horseshoe linear regression hierarchy
gauss  : Bayesian regression with Gaussian prior)
gauss2 : Bayesian regression with Gaussian prior (incremental training)

LinReg  : Linear regression (bhs, gauss)
LinReg2 : Linear regression (bhs, gauss2)

### from FMQA code (modified)

factorization_machine     : https://github.com/tsudalab/fmbqm https://github.com/tsudalab/fmqa
fm_binary_quadratic_model : https://github.com/tsudalab/fmbqm https://github.com/tsudalab/fmqa

###

algorithm_vbocs  : vBOCS
algorithm_gbocs  : nBOCS
algorithm_sbocs  : gBOCS
algorithm_fmbqm  : FMQA
algorithm_random : RANDOM

target_2D_FM : 2D ferromagnet
target_2D_SG : 2D spin-glass
target_SK    : SK model
target_MID   : Integer decomposition

###

helper : helper functions of my implementation
