# Supplementary material for: Lossy compression of matrices by black box optimisation of mixed integer nonlinear programming
Source: Sci Rep. 2022 Sep 15;12:15482. doi: 10.1038/s41598-022-19763-8 (PMC9477857; doi:10.1038/s41598-022-19763-8)
Supplement: Supplementary file 2 — Supplementary Information 2. [file 41598_2022_19763_MOESM2_ESM.zip › notebook/script/algorithm_fmqa.py]

import itertools
import numpy as np

#from fm_binary_quadratic_model import FactorizationMachineBinaryQuadraticModel, FMBQM
from .fm_binary_quadratic_model import FMBQM

from .helper import *

class Algorithm:
    def __init__(self, nvars, vartype, param={}, rng=np.random.default_rng()):
        self.random = False
        self.incremental_training = False
        self.param = {"fsize": 8}
        self.param.update(param)
        self.nvars = nvars
        self.vartype = vartype
        self.rng = rng
        self.init = True
        self.fmbqm = FMBQM(nvars, vartype, factorization_size=self.param["fsize"])
#         self.fmbqm = FMBQM.from_data(x, y, factorization_size=self.param["fsize"])
        self.fmbqm.fm.init_params()

    def train(self, x, y):
        if self.init:
            self.init = False
            self.fmbqm.train(x, y, init=True)
        else:
            self.fmbqm.train(x, y)

    def coeffs(self, flat=False):
        b, h, Q = self.fmbqm.fm.get_bhQ()
        V = self.fmbqm.fm.V.data()
        if flat:
            return np.r_[b, h, tri_list(Q, nvars), V.flatten()]
        else:
            return {"b": b, "h": h, "Q":Q, "V":V}

    def bqm(self):
        return self.fmbqm
