# Supplementary material for: Lossy compression of matrices by black box optimisation of mixed integer nonlinear programming
Source: Sci Rep. 2022 Sep 15;12:15482. doi: 10.1038/s41598-022-19763-8 (PMC9477857; doi:10.1038/s41598-022-19763-8)
Supplement: Supplementary file 2 — Supplementary Information 2. [file 41598_2022_19763_MOESM2_ESM.zip › notebook/script/algorithm_random.py]

import itertools
import numpy as np

import dimod

from .LinReg import LinReg
from .helper import *

class Algorithm:
    def __init__(self, x, y, vartype, param={}, rng=np.random.default_rng()):
        self.random = True
        self.incremental_training = False

    def train(self, x, y):
        pass

    def coeffs(self, flat=False):
        return None

    def bqm(self):
        return None
