# Supplementary material for: Lossy compression of matrices by black box optimisation of mixed integer nonlinear programming
Source: Sci Rep. 2022 Sep 15;12:15482. doi: 10.1038/s41598-022-19763-8 (PMC9477857; doi:10.1038/s41598-022-19763-8)
Supplement: Supplementary file 2 — Supplementary Information 2. [file 41598_2022_19763_MOESM2_ESM.zip › notebook/script/algorithm_sbocs.py]

import itertools
import numpy as np

import dimod

from .LinReg2 import LinReg
from .helper import *

class Algorithm:
    def __init__(self, nvars, vartype, param={}, rng=np.random.default_rng()):
        self.random = False
        self.incremental_training = True
        self.param = {'prior': 'GAUSS-mean_SD', 'order': 2}
        self.param.update(param)
        self.nvars = nvars
        self.vartype = vartype
        self.rng = rng
        self.bocs = LinReg(self.nvars, self.param['order'], self.param['prior'], self.param.get('sigma2', (1,1)), self.rng)

    def train(self, x, y):
        self.bocs.train(x, y)

    def coeffs(self, flat=False):
        alpha = self.bocs.alpha
        if flat:
            return alpha
        else:
            pos = 0
            coeffs = {0: alpha[pos]}
            pos += 1
            for i in (1, 2):
                idx = list(itertools.combinations(np.arange(self.nvars), i))
                if i == 1:
                    idx = [x[0] for x in idx]
                lidx = list(range(pos, pos+len(idx)))
                coeffs[i] = dict(zip(idx, alpha[lidx]))
                pos += len(lidx)
            return coeffs

    def bqm(self):
        coeffs = self.coeffs()

        return dimod.BinaryQuadraticModel(coeffs[1], coeffs[2], coeffs[0], self.vartype)
