# Supplementary material for: Lossy compression of matrices by black box optimisation of mixed integer nonlinear programming
Source: Sci Rep. 2022 Sep 15;12:15482. doi: 10.1038/s41598-022-19763-8 (PMC9477857; doi:10.1038/s41598-022-19763-8)
Supplement: Supplementary file 2 — Supplementary Information 2. [file 41598_2022_19763_MOESM2_ESM.zip › notebook/script/fm_binary_quadratic_model.py]

"""
Trainable Binary Quadratic Model based on Factorization Machine (FMBQM)
"""

import numpy as np
from mxnet import nd
from dimod.binary_quadratic_model import BinaryQuadraticModel
from dimod.vartypes import Vartype, as_vartype
from dimod import BQM

from .factorization_machine import FactorizationMachine

__all__ = [
    "FactorizationMachineBinaryQuadraticModel",
    "FMBQM",
]

class FactorizationMachineBinaryQuadraticModel(BinaryQuadraticModel):
    """FMBQM: Trainable BQM based on Factorization Machine

    Args:
        input_size (int):
            The dimension of input vector.
        vartype (dimod.vartypes.Vartype):
            The type of input vector.
        act (string, optional):
            Name of activation function applied on FM output: "identity", "sigmoid", or "tanh".
    """

    def __init__(self, input_size, vartype, factorization_size=8, act="identity", **kwargs):
        # Initialization of BQM
        init_linear = {i: 0.0  for i in range(input_size)}
        init_quadratic  = {}
        init_offset = 0.0
        super().__init__(init_linear,  init_quadratic, init_offset, vartype, **kwargs)
        self.fm = FactorizationMachine(input_size, factorization_size=factorization_size, act=act, **kwargs)

    def to_qubo(self):
        return self._fm_to_qubo()

    def to_ising(self):
        return self._fm_to_ising()

    @classmethod
    def from_data(cls, x, y, act="identity", num_epoch=1000, learning_rate=1.0e-2, **kwargs):
        """Create a binary quadratic model by FM regression model trained on the provided data.

        Args:
            x (ndarray, int):
                Input vectors of SPIN/BINARY.
            y (ndarray, float):
                Target values.
            act (string, optional):
                Name of activation function applied on FM output: "identity", "sigmoid", or "tanh".
            num_epoch (int, optional):
                The number of epoch for training FM model.
            learning_rate (int, optional):
                Learning rate for FM's optimizer.
            **kwargs:

        Returns:
            :class:`.FactorizationMachineBinaryQuadraticModel`
        """
        if np.all((x == 0) | (x == 1)):
            vartype = Vartype.BINARY
        elif np.all((x == -1) | (x == 1)):
            vartype = Vartype.SPIN
        else:
            raise ValueError("input data should BINARY or SPIN vectors")

        input_size = x.shape[-1]
        fmbqm = cls(input_size, vartype, act, **kwargs)
        fmbqm.train(x, y, num_epoch, learning_rate, init=True)
        return fmbqm

    def train(self, x, y, num_epoch=1000, learning_rate=1.0e-2, init=False):
        """Train FM regression model on the provided data.

        Args:
            x (ndarray, int):
                Input vectors of SPIN/BINARY.
            y (ndarray, float):
                Target values.
            num_epoch (int, optional):
                The number of epoch for training FM model.
            learning_rate (int, optional):
                Learning rate for FM's optimizer.
            init (bool, optional):
                Initialize or not before training.
        """
        if init:
            self.fm.init_params()
        self._check_vartype(x)
        self.fm.train(x, y, num_epoch, learning_rate)
        if self.vartype == Vartype.SPIN:
            h, J, b = self._fm_to_ising()
            self.offset = b
            for i in range(self.fm.input_size):
                self.linear[i] = h[i]
                for j in range(i+1, self.fm.input_size):
                    self.quadratic[(i,j)] = J.get((i,j), 0)
        elif self.vartype == Vartype.BINARY:
            Q, b = self._fm_to_qubo()
            self.offset = b
            for i in range(self.fm.input_size):
                self.linear[i] = Q[(i,i)]
                for j in range(i+1, self.fm.input_size):
                    self.quadratic[(i,j)] = Q.get((i,j), 0)

    def predict(self, x):
        """Predict target value by trained model.

        Args:
            x (ndarray, int):
                Input vectors of SPIN/BINARY.

        Returns:
            :obj:`numppy.ndarray`: Predicted values.
        """
        self._check_vartype(x)
        x = nd.array(x)
        if len(x.shape) == 1:
            x = nd.expand_dims(x, axis=0)
        return self.fm(x).asnumpy()

    def _check_vartype(self, x):
        if (self.vartype is Vartype.BINARY) and np.all((1 == x) | (0 == x)) or \
           (self.vartype is Vartype.SPIN) and np.all((1 == x) | (-1 == x)):
            return
        raise ValueError("input data should be of type", self.vartype)

    def _fm_to_ising(self, scaling=True):
        """Convert trained model into Ising parameters.

        Args:
            scaling (bool, optional):
                Flag for automatic scaling.

        """
        b, h, J = self.fm.get_bhQ()
        if self.vartype is Vartype.BINARY:
            b = b + np.sum(h)/2 + np.sum(J)/4
            h = (2*h + np.sum(J, axis=0) + np.sum(J, axis=1))/4.0
            J = J/4.0
        if scaling:
            scaling_factor = max(np.max(np.abs(h)), np.max(np.abs(J)))
            b /= scaling_factor
            h /= scaling_factor
            J /= scaling_factor
        return {key: h[key] for key in range(len(h))}, {key: J[key] for key in zip(*J.nonzero())}, b

    def _fm_to_qubo(self, scaling=True):
        """Convert trained model into QUBO parameters.

        Args:
            scaling (bool, optional):
                Flag for automatic scaling.
        """
        b, h, Q = self.fm.get_bhQ()
        if self.vartype is Vartype.SPIN:
            b = b - np.sum(h) + np.sum(Q)
            h = 2 * (h - np.sum(Q, axis=0) - np.sum(Q, axis=1))
            Q = 4 * Q
        Q[np.diag_indices(len(Q))] = h
        if scaling:
            scaling_factor = np.max(np.abs(Q))
            b /= scaling_factor
            Q /= scaling_factor
        # Conversion from full matrix to dict
        Q_dict = {key: Q[key] for key in zip(*Q.nonzero())}
        for i in range(len(Q)):
            Q_dict[(i,i)] = Q[i,i]

        return Q_dict, b

FMBQM = FactorizationMachineBinaryQuadraticModel
