# Supplementary material for: Lossy compression of matrices by black box optimisation of mixed integer nonlinear programming
Source: Sci Rep. 2022 Sep 15;12:15482. doi: 10.1038/s41598-022-19763-8 (PMC9477857; doi:10.1038/s41598-022-19763-8)
Supplement: Supplementary file 2 — Supplementary Information 2. [file 41598_2022_19763_MOESM2_ESM.zip › notebook/script/gauss.py]

# Author: Ricardo Baptista and Matthias Poloczek
# Date:   June 2018
#
# See LICENSE.md for copyright information
#

import numpy as np
from .bhs import standardise, fastmvg, fastmvg_rue

def gauss(X, y, prior='GAUSS', sigma2=1., method=2, rng=np.random.default_rng()):
    # Implementation of the Bayesian regression with Gaussian prior.
    # Parameters:
    #   X       = matrix [n x p]
    #   y       = vector [n]
    #   prior   = 'GAUSS' / 'GAUSS-mean' or 'GAUSS-mean_SD'
    #   sigma2  = sigma^2
    #   method  = 1, 2 or 3
    #
    # Returns:
    #   beta     = regression parameters  [p]
    #   b0       = regression param. for constant [1]

    n, p = X.shape
    I = np.identity(p)

    # Normalize datal
    muY = np.mean(y)
    y = y - muY

    # pre-compute X'*X
    XtX = X.T @ X

    #from IPython.core.debugger import Pdb; Pdb().set_trace()

    # gauss-mean or gauss-mean_SD
    if prior == 'GAUSS-mean' or prior == 'GAUSS':
        sigma = np.sqrt(sigma2)
        if method == 1:
            # estimate mean 1
            a0 = np.zeros(p)
            S0inv = I / sigma2
            S = np.linalg.pinv(XtX / sigma2 + S0inv, hermitian=True)
            a = S @ (X.T @ y / sigma2 + S0inv @ a0)
            # beta = np.random.multivariate_normal(a, S)
            beta = rng.multivariate_normal(a, S, method='cholesky')
        elif method == 2: # default
            # estimate mean 2
            S0inv = I / sigma2
            S = np.linalg.pinv(XtX / sigma2 + S0inv, hermitian=True) # inv or pinv
            a = S @ (X.T @ y / sigma2)
            # beta = np.random.multivariate_normal(a, S, nsamples)
            beta = rng.multivariate_normal(a, S, method='cholesky')
        elif method == 3:
            # estimate mean 3
            beta = fastmvg_rue(X / sigma, XtX / sigma2, y / sigma, I * sigma2, rng)
        else:
            raise ValueError('Invalid method!')

    elif prior == 'GAUSS-mean_SD':
        if isinstance(sigma2, (list, tuple, np.ndarray)):
            a0 = sigma2[0]
            b0 = sigma2[1]
        else:
            a0 = b0 = 1
        if method == 1:
            # estimate mean and standard deviation 1
            mu0 = np.zeros(p)
            R0 = I
            mu = np.linalg.inv(XtX + R0) @ (X.T @ y + R0 @ mu0)
            R = XtX + R0
            aML = np.linalg.pinv(XtX, hermitian=True) @ X.T @ y
            a = n * p / 2 + a0
            b = np.sum((y - X @ aML)**2) / 2 + (aML - mu0).T @ R0 @ np.linalg.inv(R) @ X.T @ X @ (aML - mu0) / 2 + b0
            t = rng.gamma(a, b)
            # beta = np.random.multivariate_normal(mu, np.linalg.inv(t * R))
            beta = rng.multivariate_normal(mu, np.linalg.inv(t * R), method='cholesky')
        elif method == 2:
            # estimate mean and standard deviation 2
            R0 = I
            R = XtX + R0
            Ri = np.linalg.inv(R)
            mu = Ri @ X.T @ y
            XtXi = np.linalg.pinv(XtX, hermitian=True)
            aML = XtXi @ X.T @ y
            a = n * p / 2 + a0
            b = np.sum((y - X @ aML)**2) / 2 + aML.T @ Ri @ XtX @ aML / 2 + b0
            t = np.random.gamma(a, b)
            beta = rng.multivariate_normal(mu, np.linalg.inv(t * R), method='cholesky')
        else:
            raise ValueError('Invalid method!')

    else:
        raise ValueError('Invalid prior!')

    b0 = muY
    
    return (beta, b0)

# -- END OF FILE --
