# Supplementary material for: Lossy compression of matrices by black box optimisation of mixed integer nonlinear programming
Source: Sci Rep. 2022 Sep 15;12:15482. doi: 10.1038/s41598-022-19763-8 (PMC9477857; doi:10.1038/s41598-022-19763-8)
Supplement: Supplementary file 2 — Supplementary Information 2. [file 41598_2022_19763_MOESM2_ESM.zip › notebook/script/gauss2.py]

# Author: Ricardo Baptista and Matthias Poloczek
# Date:   June 2018
#
# See LICENSE.md for copyright information
#

import numpy as np
from .bhs import fastmvg_rue

def gauss(X, XtX, y, prior='GAUSS', sigma2=1., rng=np.random.default_rng()):
    # Implementation of the Bayesian regression with Gaussian prior.
    # Parameters:
    #   X       = matrix [n x p]
    #   XtX     = matrix [p x p]
    #   y       = vector [n]
    #   prior   = 'GAUSS' / 'GAUSS-mean' or 'GAUSS-mean_SD'
    #   sigma2  = sigma^2
    #
    # Returns:
    #   beta     = regression parameters  [p]
    #   b0       = regression param. for constant [1]

    n, p = X.shape
    I = np.identity(p)

    # Normalize data
    muY = np.mean(y)
    y = y - muY

    # gauss-mean or gauss-mean_SD
    if prior == 'GAUSS' or prior == 'GAUSS-mean':
        sigma = np.sqrt(sigma2)
        beta = fastmvg_rue(X / sigma, XtX / sigma2, y / sigma, I * sigma2, rng)

    elif prior == 'GAUSS-mean_SD':
        if isinstance(sigma2, (list, tuple, np.ndarray)):
            a0 = sigma2[0]
            b0 = sigma2[1]
        else:
            a0 = b0 = 1
        R0 = I
        R = XtX + R0
        Ri = np.linalg.inv(R)
        mu = Ri @ X.T @ y
        XtXi = np.linalg.pinv(XtX, hermitian=True)
        aML = XtXi @ X.T @ y
        a = n * p / 2 + a0
        b = np.sum((y - X @ aML)**2) / 2 + aML.T @ Ri @ XtX @ aML / 2 + b0
        # t = np.random.gamma(a, b)
        t = rng.gamma(a, b)
        beta = rng.multivariate_normal(mu, Ri/t, method='cholesky')

    else:
        raise ValueError('Invalid prior!')

    b0 = muY
    
    return (beta, b0)


def fastmvg_rue2(Phi, PtP_Dinv, alpha):
    # Another sampler for multivariate Gaussians (small p) of the form
    #  N(mu, S), where
    #  mu = S Phi' y
    #  S  = inv(Phi'Phi + inv(D))
    #
    # Here, PtP = Phi'*Phi (X'X is precomputed)
    #
    # Reference:
    #   Rue, H. (2001). Fast sampling of gaussian markov random fields. Journal
    #   of the Royal Statistical Society: Series B (Statistical Methodology) 
    #   63, 325-338

    p = Phi.shape[1]

    # regularize PtP + Dinv matrix for small negative eigenvalues
    try:
        L = np.linalg.cholesky(PtP_Dinv)
    except:
        Smat = (PtP_Dinv + PtP_Dinv.T)/2.
        maxEig_Smat = np.max(np.linalg.eigvals(Smat))
        L = np.linalg.cholesky(Smat + maxEig_Smat*1e-15*np.eye(Smat.shape[0]))

    v = np.linalg.solve(L, np.dot(Phi.T,alpha))
    m = np.linalg.solve(L.T, v)
    # w = np.linalg.solve(L.T, np.random.randn(p))
    w = np.linalg.solve(L.T, rng.standard_normal(p))

    x = m + w

    return x

# -- END OF FILE --
