# Supplementary material for: Lossy compression of matrices by black box optimisation of mixed integer nonlinear programming
Source: Sci Rep. 2022 Sep 15;12:15482. doi: 10.1038/s41598-022-19763-8 (PMC9477857; doi:10.1038/s41598-022-19763-8)
Supplement: Supplementary file 2 — Supplementary Information 2. [file 41598_2022_19763_MOESM2_ESM.zip › notebook/script/helper.py]

import itertools, bz2, pickle
import numpy as np
import matplotlib.pyplot as plt
import seaborn as sns
from scipy.cluster.hierarchy import linkage, cut_tree, dendrogram


### Smaple handling functions

# def next_samples(sampler, bqm, ntop, nreads=100, nsteps=1000, **kwargs):
    # res = sampler.sample(bqm, num_reads=nreads, num_sweeps=nsteps, **kwargs)
def next_samples(sampler, bqm, ntop, nreads=100, **kwargs):
    res = sampler.sample(bqm, num_reads=nreads, **kwargs)
    samples = res.record['sample']
    energies = res.record['energy']
    return unique_samples(samples, energies)[0][0:ntop]

def next_samples_with_qpu_timing(sampler, bqm, ntop, nreads=100, **kwargs):
    res = sampler.sample(bqm, num_reads=nreads, **kwargs)
    samples = res.record['sample']
    energies = res.record['energy']
    return unique_samples(samples, energies)[0][0:ntop], res

def unique_samples(samples, energies=None):
    samples = [tuple(x) for x in samples]
    if energies is None:
        energies = np.zeros(len(samples))
    d = dict(zip(samples, energies))
    samples = np.array(list(d.keys()))
    energies = np.array(list(d.values()))
    idx = np.argsort(energies)
    samples = samples[idx]
    energies = energies[idx]
    return samples, energies

def random_samples(ndim, num, vartype="SPIN"):
    samples = np.random.randint(2, size=(num, ndim))
    if vartype == "SPIN":
        samples = 2 * samples - 1
    return unique_samples(samples)[0]

def random_unique_samples(ndim, num, vartype="SPIN"):
    while True:
        out = random_samples(ndim, num, vartype)
        if len(out) == num:
            break
    return out

def accept_samples(samples, reference):
    ref = [tuple(s) for s in reference]
    return np.array([spl for spl in samples if tuple(spl) not in ref])

def equivalent_samples(samples, K):
    out = []
    for i in range(samples.shape[0]):
        spl = samples[i].reshape((-1, K))
        out += [list(spl[:,p].flatten()) for p in itertools.permutations(range(K))]
    return unique_samples(np.array(out))[0]

def select_taining_samples(xs, ys, ratio=0.5):
    idx = np.argsort(ys)
    n = len(idx)
    m = int(n * ratio)
    return (xs[idx[0:m]], ys[idx[0:m]])

### Spin expression conversions

def spin_i2s(x):
    return "".join([['Z','U','D'][xx] for xx in x])

def spin_s2i(x):
    return np.array([{'U':1, 'D':-1}[xx] for xx in x])

### Matrix operations

def tri_list(m, n):
    return np.array([m[i,j] for i in range(n-1) for j in range(i+1, n)])

def tri_matrix(x, n):
    m = np.zeros((n, n))
    c = 0
    for i in range(n-1):
        for j in range(i+1, n):
            m[i,j] = x[c]
            c += 1
    return m

###

def best_min(x):
    x_min = np.empty(len(x))
    x_tmp = x[0]
    for i, xx in enumerate(x):
        x_min[i] = x_tmp = min(x_tmp, xx)
    return x_min

### graphical report

def report(xs, ys, Q, J):
    plt.figure()
    plt.plot(ys, 'o')
    plt.show()

    plt.figure()
    plt.imshow(xs, interpolation='nearest', cmap='jet')
    plt.colorbar()
    plt.show()

    plt.figure()
    sns.distplot(tri_list(Q, nvars))
    plt.show()
    
    plt.figure()
    plt.imshow(Q, interpolation='nearest', cmap='jet')
    plt.colorbar()
    plt.show()

    print(np.min(ys))

    plt.figure()
    plt.imshow(J, interpolation='nearest', cmap='jet')
    plt.colorbar()
    plt.show()

##### DWave QA sampler #####

import glob, bz2, pickle
import numpy as np
from dwave.system.samplers import DWaveSampler
from dwave.system import FixedEmbeddingComposite

def dw_init_sampler(token, solver, folder, nvars):
    embeddings = []
    dwsampler = None
    timing_columns = ('qpu_sampling_time', 'qpu_anneal_time_per_sample', 'qpu_readout_time_per_sample', 'qpu_access_time', 'qpu_access_overhead_time', 'qpu_programming_time', 'qpu_delay_time_per_sample', 'total_post_processing_time', 'post_processing_overhead_time')

    solver_params = {'num_spin_reversal_transforms': 1}

    sampler = DWaveSampler(token=token, solver=solver)
    # sampler = FixedEmbeddingComposite(dwsampler, embedding)

    efiles = glob.glob('{}/{}_*.pickle.bz2'.format(folder, nvars))
    for efile in efiles:
        with bz2.open(efile, 'rb') as f:
            embeddings += [pickle.load(f)['embedding']]
    return {'sampler': sampler, 'embeddings': embeddings}

def dw_get_embedding(embeddings):
    embedding = np.random.choice(embeddings)
    k = len(embedding)
    vals = list(embedding.values())
    idx = list(np.random.permutation(k))
    return {i: vals[j] for i,j in enumerate(idx)}

def dw_get_sampler(dw):
    return FixedEmbeddingComposite(dw['sampler'], dw_get_embedding(dw['embeddings']))

##### make plots #####

def population_plot(xs, opt1x, cut, ax, span=100):
    nc = max(cut) + 1
    out = xs @ opt1x.T
    g = np.zeros((len(out), nc))
    for j in range(len(out)):
        idx = out[j] == max(out[j])
        nn = sum(idx)
        for k in cut[idx]:
            g[j, k] += 1/nn
#     print(np.mean(g,axis=0))

    for j in range(nc):
        ax.plot(np.convolve(g[:,j], np.ones(span)/span, 'valid'), label=j)
    ax.legend()

def population_plots(param, k=0, nrows=5, ncols=5, figsize=(15,15)):
    opt1x = np.array([x for xx in param['optimal']['optx'][k] for x in xx])
    linkage_result = linkage(opt1x, method='ward', metric='euclidean')
    cut = cut_tree(linkage_result, n_clusters=4)[:,0]
    
    files = sorted(glob.glob('{}/{}_{:02d}_*.npz'.format(param['folder'], param['name'], k)))[0:nrows*ncols]

    fig, ax = plt.subplots(nrows=nrows, ncols=ncols, sharex=True, sharey=True, figsize=figsize)

    i = 0
    for ix in range(ax.shape[0]):
        for iy in range(ax.shape[1]):
            xs = np.load(files[i])['xs']
            population_plot(xs, opt1x, cut, ax[ix][iy])
            i += 1

def cost_plots(param, tm, k=0, figsize=(12, 8)):

    ### load resutls

    files = sorted(glob.glob('{}/{}_{:02d}_*.npz'.format(param['folder'], param['name'], k)))
    yall = np.zeros((param['nsampling'], param['nrep'] + param['nstart']))
    for i, file in enumerate(files):
        yall[i] = tm.obj_func(np.load(file)['xs'], k)
    ymin = np.array([list(best_min(yall[i])) for i in range(len(yall))])

    ### optimal values

    opt1, opt2, mid2 = param['optimal']['opt'][k][0], param['optimal']['opt'][k][1], param['optimal']['mid2'][k]

    ### plot individuals

    fig = plt.figure(figsize=figsize)
    ax = fig.add_subplot()
    for i in range(len(ymin)):
        ax.plot(ymin[i])
    ax.axhline(opt1, ls='--', color='grey')
    ax.axhline(opt2, ls=':', color='grey')
    ax.axhline(mid2, ls=':', color='red')
    ax.set_yscale('log')
    plt.show()

    ### plot with ci

    y_mean = ymin.mean(axis=0)
    y_ci  = ymin.std(axis=0) * 1.96 / len(ymin)**0.5
    y_min  = ymin.min(axis=0)
    y_max  = ymin.max(axis=0)

    fig = plt.figure(figsize=figsize)
    ax = fig.add_subplot()
    ax.plot(y_mean, color='C0')
    ax.fill_between(range(len(y_mean)), y_mean-y_ci, y_mean+y_ci, color='C0', alpha=.2)
    ax.fill_between(range(len(y_mean)), y_min, y_max, color='C0', alpha=.1)

    ax.axhline(opt1, ls='--', color='grey')
    ax.axhline(opt2, ls=':', color='grey')
    ax.axhline(mid2, ls=':', color='red')
    ax.set_yscale('log')
    plt.show()

##### pickle #####

def pload(file):
    with bz2.open(file, 'rb') as f:
        return pickle.load(f)

def pdump(file, obj):
    with bz2.open(file, 'wb') as f:
        pickle.dump(obj, f)

def comp_dict(a, b):
    for k, v in a.items():
        print(k, end=' ')
        if isinstance(k, dict):
            comp_dict(a[k], b[k])
        elif a[k] != b[k]:
            print('ERROR')
