# Supplementary material for: Lossy compression of matrices by black box optimisation of mixed integer nonlinear programming
Source: Sci Rep. 2022 Sep 15;12:15482. doi: 10.1038/s41598-022-19763-8 (PMC9477857; doi:10.1038/s41598-022-19763-8)
Supplement: Supplementary file 2 — Supplementary Information 2. [file 41598_2022_19763_MOESM2_ESM.zip › notebook/script/LinReg.py]

# Author: Ricardo Baptista and Matthias Poloczek
# Date:   June 2018
#
# See LICENSE.md for copyright information
#

import numpy as np
from itertools import combinations
from .bhs import bhs
from .gauss import gauss


class LinReg:

    def __init__(self, nVars, order, prior='BHS', sigma2=1., nGibbs=1000, rng=np.random.default_rng()):
        self.nVars = nVars
        self.order = order
        self.prior = prior
        self.sigma2 = sigma2
        self.nGibbs = nGibbs
        self.rng = rng

    # ---------------------------------------------------------
    # ---------------------------------------------------------

    def setupData(self):

        # limit data to unique points
        X, x_idx = np.unique(self.xTrain, axis=0, return_index=True)
        y = self.yTrain[x_idx]

        # set upper threshold
        infT = 1e6

        # separate samples based on Inf output
        y_Infidx  = np.where(np.abs(y) > infT)[0]
        y_nInfidx = np.setdiff1d(np.arange(len(y)), y_Infidx)

        # save samples in two sets of variables
        self.xInf = X[y_Infidx,:]
        self.yInf = y[y_Infidx]

        self.xTrain = X[y_nInfidx,:]
        self.yTrain = y[y_nInfidx]

    # ---------------------------------------------------------
    # ---------------------------------------------------------

    def train(self, x, y):

        # Set nGibbs (Gibbs iterations to run)
        nGibbs = self.nGibbs

        # set data
        self.xTrain = x
        self.yTrain = y

        # setup data for training
        self.setupData()

        # create matrix with all covariates based on order
        self.xTrain = self.order_effects(self.xTrain, self.order)
        (nSamps, nCoeffs) = self.xTrain.shape

        # check if x_train contains columns with zeros or duplicates
        # and find the corresponding indices
        check_zero = np.all(self.xTrain == np.zeros((nSamps, 1)), axis=0)
        idx_zero = np.where(check_zero == True)[0]
        idx_nnzero = np.where(check_zero == False)[0]

        # remove columns of zeros in self.xTrain
        if np.any(check_zero):
            self.xTrain = self.xTrain[:, idx_nnzero]

        # run Gibbs sampler for nGibbs steps
        if self.prior == 'BHS':
            attempt = 1
            while(attempt):

                # re-run if there is an error during sampling
                try:
                    alphaGibbs,a0,_,_,_ = bhs(self.xTrain, self.yTrain, nGibbs, 0, 1, rng=self.rng)
                except:
                    print('error during Gibbs sampling. Trying again.')
                    continue

                # run until alpha matrix does not contain any NaNs
                if not np.isnan(alphaGibbs).any():
                    attempt = 0

                # append zeros back - note alpha(1,:) is linear intercept
                alpha_pad = np.zeros(nCoeffs)
                alpha_pad[idx_nnzero] = alphaGibbs[:,-1]
                self.alpha = np.append(a0, alpha_pad)

        elif self.prior.startswith('GAUSS'):
            alphaGibbs, a0 = gauss(self.xTrain, self.yTrain, self.prior, self.sigma2, rng=self.rng)
            self.alpha = np.append(a0, alphaGibbs)

        else:
            raise ValueError('Invalid prior!')

    # ---------------------------------------------------------
    # ---------------------------------------------------------

    def surrogate_model(self, x, alpha):
        # SURROGATE_MODEL: Function evaluates the linear model
        # Assumption: input x only contains one row

        # generate x_all (all basis vectors) based on model order
        x_all = np.append(1, self.order_effects(x, self.order))

        # check if x maps to an Inf output (if so, barrier=Inf)
        barrier = 0.
        if self.xInf.shape[0] != 0:
            if np.equal(x, self.xInf).all(axis=1).any():
                barrier = np.inf

        # compute and return objective with barrier
        out = np.dot(x_all, alpha) + barrier

        return out

    # ---------------------------------------------------------
    # ---------------------------------------------------------

    def order_effects(self, x_vals, ord_t):
        # order_effects: Function computes data matrix for all coupling
        # orders to be added into linear regression model.

        # Find number of variables
        n_samp, n_vars = x_vals.shape

        # Generate matrix to store results
        x_allpairs = x_vals

        for ord_i in range(2,ord_t+1):

            # generate all combinations of indices (without diagonals)
            offdProd = np.array(list(combinations(np.arange(n_vars),ord_i)))

            # generate products of input variables
            x_comb = np.zeros((n_samp, offdProd.shape[0], ord_i))
            for j in range(ord_i):
                x_comb[:,:,j] = x_vals[:,offdProd[:,j]]
            x_allpairs = np.append(x_allpairs, np.prod(x_comb,axis=2),axis=1)

        return x_allpairs


# -- END OF FILE --
