# Supplementary material for: Lossy compression of matrices by black box optimisation of mixed integer nonlinear programming
Source: Sci Rep. 2022 Sep 15;12:15482. doi: 10.1038/s41598-022-19763-8 (PMC9477857; doi:10.1038/s41598-022-19763-8)
Supplement: Supplementary file 2 — Supplementary Information 2. [file 41598_2022_19763_MOESM2_ESM.zip › notebook/script/LinReg2.py]

# Author: Ricardo Baptista and Matthias Poloczek
# Date:   June 2018
#
# See LICENSE.md for copyright information
#

import numpy as np
from itertools import combinations
from .gauss2 import gauss
import dimod


class LinReg:

    def __init__(self, nVars, order, prior='GAUSS', sigma2=1., rng=np.random.default_rng()):
        self.nVars = nVars
        self.order = order
        self.prior = prior
        self.sigma2 = sigma2
        self.init = True
        self.rng = rng

    # ---------------------------------------------------------
    # ---------------------------------------------------------

    def train(self, x, y):
        # x: matrix (new, multiple data)
        # y: vector (new)
        
        if self.init:
            # setup data for the first time
            self.init = False
            self.X = self.order_effects(x, self.order)
            self.XtX = self.X.T @ self.X # + np.identity(self.X.shape[1]) # XtX + I for fastmvg_rue2
            self.Y = y.copy()
        else:
            # update data
            X = self.order_effects(x, self.order)
            self.X = np.r_[self.X, X]
            self.XtX += X.T @ X
            self.Y = np.r_[self.Y, y]

        if self.prior.startswith('GAUSS'):
            alpha, a0 = gauss(self.X, self.XtX, self.Y, self.prior, self.sigma2, rng=self.rng)
        else:
            raise ValueError('Invalid prior!')

        self.alpha = np.append(a0, alpha)

    # ---------------------------------------------------------
    # ---------------------------------------------------------

    def order_effects(self, x_vals, ord_t):
        # order_effects: Function computes data matrix for all coupling
        # orders to be added into linear regression model.

        # Find number of variables
        n_samp, n_vars = x_vals.shape

        # Generate matrix to store results
        x_allpairs = x_vals

        for ord_i in range(2,ord_t+1):

            # generate all combinations of indices (without diagonals)
            offdProd = np.array(list(combinations(np.arange(n_vars),ord_i)))

            # generate products of input variables
            x_comb = np.zeros((n_samp, offdProd.shape[0], ord_i))
            for j in range(ord_i):
                x_comb[:,:,j] = x_vals[:,offdProd[:,j]]
            x_allpairs = np.append(x_allpairs, np.prod(x_comb,axis=2),axis=1)

        return x_allpairs

# -- END OF FILE --
