# Supplementary material for: Lossy compression of matrices by black box optimisation of mixed integer nonlinear programming
Source: Sci Rep. 2022 Sep 15;12:15482. doi: 10.1038/s41598-022-19763-8 (PMC9477857; doi:10.1038/s41598-022-19763-8)
Supplement: Supplementary file 2 — Supplementary Information 2. [file 41598_2022_19763_MOESM2_ESM.zip › notebook/script/target_MID.py]

import os, itertools
import numpy as np

from .mid import *

class Target:
    def __init__(self, tparam, m=1, vartype='SPIN', opts={}, seed=-1):
        self.tparam = tparam.copy()
        N = self.tparam['N']
        D = self.tparam['D']
        K = self.tparam['K']
        if isinstance(m, (list, tuple)): m = m[-1]
        self.m = m
        self.k = 0
        self.vartype = vartype
        if 'tdata' in opts.keys():
            self.W = opts['tdata']
            self.m = self.W.shape[0]
        elif tparam.get('matrix_file') is not None:
            print('generate matrices from the existing file')
            self.W = self.submatrix(tparam['matrix_file'], N, D, seed)
        else:
            self.W = np.random.normal(size=m * N * D).reshape((m, D, N))
        self.data = self.W

    def submatrix(self, matrix_file, nrow, ncol, seed=None):
        if seed is not None and seed != -1:
            np.random.seed(seed)
        out = np.zeros((self.m, nrow, ncol))
        mm = np.load(matrix_file)
        if mm.shape[0] < mm.shape[1]:
            raise ValueError('we assume N x M matrix (N > M)')
        u, s, v = np.linalg.svd(mm)
        transpose = nrow < ncol
        if transpose:
            nrow, ncol = ncol, nrow
        for i in range(self.m):
            if seed == -1:
                np.random.seed(i)
            srow = np.sort(np.random.choice(range(mm.shape[0]), nrow, replace=False))
            scol = np.sort(np.random.choice(range(mm.shape[1]), ncol, replace=False))
            su = u[srow][:, srow]
            sv = v[scol][:, scol]
            ss = np.zeros((nrow, ncol))
            ss[:ncol, :ncol] = np.diag(s[scol])
            if transpose:
                su, ss, sv = sv.T, ss.T, su.T
            out[i] = su @ ss @ sv
        return out
    
    def save(self, file):
        np.savez_compressed(os.path.splitext(file)[0], W=self.W)

    def load(self, file):
        splt = os.path.splitext(file)
        if (splt[1] != '.npz'):
            file = splt[0] + '.npz'
        self.W = np.load(file)['W']
        self.data = self.W

    def obj_func_single(self, x):
        W = self.W[self.k]
        M = x.reshape((self.tparam['N'], self.tparam['K']))
        C = np.linalg.pinv(M.T @ M) @ M.T @ W
        e = np.sum((W - M @ C)**2)
        return e

    def obj_func(self, x, k=None):
        if k is None: k = self.k
        k_org = self.k
        self.k = k
        if x.ndim == 1:
            out = self.obj_func_single(x)
        else:
            out = np.array([self.obj_func_single(xx) for xx in x])
        self.k = k_org
        return out

    def optimal_solutions(self, k=None, verbose=False, n_opt=8):
        if k is None: k = self.k
        k_org = self.k
        self.k = k
        n = self.tparam['nvars']
        min_e = [float('inf')] * n_opt
        x_opt = [[]] * n_opt
        fmt = '{:0%db}' % n
        if verbose: v_mask = (1<<n-6)-1
        for i in range(2**n):
            if verbose and i & v_mask == 0:
                print('{:.2f}'.format(100 * i / (1<<n)), end=' ')
            x = np.array([int(x) for x in fmt.format(i)])
            if self.vartype == 'SPIN': x = 1 - 2 * x
            e = self.obj_func_single(x)
            for j in range(n_opt):
                if np.isclose(e, min_e[j], atol=0.0):
                    x_opt[j] += [list(x)]
                    if e < min_e[j]:
                        min_e[j] = e
                    break
                elif e < min_e[j]:
                    x_opt = x_opt[0:j] + [[list(x)]] + x_opt[j:(n_opt-1)]
                    min_e = min_e[0:j] + [e] + min_e[j:(n_opt-1)]
                    break
        self.k = k_org
        return min_e, x_opt

    def decomposition(self, method, k=None):
        if k is None: k = self.k
        k_org = self.k
        self.k = k
        res = matrix_decomposition(self.W[k], self.tparam['K'], method)
        e = self.obj_func_single(res[0].flatten())
        self.k = k_org
        return e, res[0].flatten()

    def augmentation(self, x, y, N=None, K=None):
        if N is None: N = self.tparam['N']
        if K is None: K = self.tparam['K']
        nn = np.math.factorial(K) * 2**K
        out_x = np.empty((len(x)*nn, N*K))
        ii = 0
        for xx in x:
            for p in itertools.permutations(range(K)):
                for g in itertools.product(*[(1,-1)]*K):
                    out_x[ii] = (xx.reshape(N,K)[:,p] * np.array(g)).flatten()
                    ii += 1
        out_y = np.repeat(y, nn)
        return out_x, out_y
