# Supplementary material for: Lossy compression of matrices by black box optimisation of mixed integer nonlinear programming
Source: Sci Rep. 2022 Sep 15;12:15482. doi: 10.1038/s41598-022-19763-8 (PMC9477857; doi:10.1038/s41598-022-19763-8)
Supplement: Supplementary file 2 — Supplementary Information 2. [file 41598_2022_19763_MOESM2_ESM.zip › notebook/script/target_SK.py]

import os
import numpy as np

class Target:
    def __init__(self, tparam, m=1, vartype='SPIN', opts={}, seed=0):
        self.tparam = tparam.copy()
        n = tparam['nvars']
        h = tparam['h']
        scale = n ** -0.5
        if isinstance(m, (list, tuple)): m = m[-1]
        self.m = m
        self.k = 0
        self.vartype = vartype
        if seed is not None and seed != -1:
            np.random.seed(seed)
        if opts.get('tdata', False):
            self.Jij = opts['tdata']['Jij']
            self.hi = opts['tdata']['hi']
            self.m = self.Jij.shape[0]
        else:
            self.Jij = np.zeros((m, n, n))
            self.hi = np.array([[h] * n] * m)
            for k in range(m):
                for i in range(n-1):
                    for j in range(i+1, n):
                        self.Jij[k, i, j] = np.random.normal(0, scale)
        self.data = {'Jij': self.Jij, 'hi': self.hi}

    def save(self, file):
        np.savez_compressed(os.path.splitext(file)[0], self.Jij, self.hi)

    def load(self, file):
        splt = os.path.splitext(file)
        if (splt[1] != '.npz'):
            file = splt[0] + '.npz'
        self.Jij, self.hi = np.load(file).values()
        self.data = {'Jij': self.Jij, 'hi': self.hi}

    def obj_func_single(self, x, k=None):
        if k is None: k = self.k
        k_org = self.k
        self.k = k
        if self.vartype == 'SPIN':
            e = - x @ self.Jij[self.k] @ x.T - self.hi[self.k] @ x.T
        elif self.vartype == 'BINARY':
            xx = (x+1)/2
            e = - xx @ self.Jij[self.k] @ xx.T - self.hi[self.k] @ xx.T
        else:
            raise ValueError('vartype error!')
        self.k = k_org
        return e

    def obj_func(self, x, k=None):
        if k is None: k = self.k
        k_org = self.k
        self.k = k
        if x.ndim == 1:
            out = self.obj_func_single(x)
        else:
            out = np.array([self.obj_func_single(xx) for xx in x])
        self.k = k_org
        return out

    def optimal_solutions(self, k=None, verbose=False, n_opt=8):
        if k is None: k = self.k
        k_org = self.k
        self.k = k
        n = self.tparam['nvars']
        min_e = [float('inf')] * n_opt
        x_opt = [[]] * n_opt
        fmt = '{:0%db}' % n
        if verbose: v_mask = (1<<n-6)-1
        for i in range(2**n):
            if verbose and i & v_mask == 0:
                print('{:.2f}'.format(100 * i / (1<<n)), end=' ')
            x = np.array([int(x) for x in fmt.format(i)])
            if self.vartype == 'SPIN': x = 1 - 2 * x
            e = self.obj_func_single(x)
            for j in range(n_opt):
                if np.isclose(e, min_e[j], atol=0.0):
                    x_opt[j] += [list(x)]
                    if e < min_e[j]:
                        min_e[j] = e
                    break
                elif e < min_e[j]:
                    x_opt = x_opt[0:j] + [[list(x)]] + x_opt[j:(n_opt-1)]
                    min_e = min_e[0:j] + [e] + min_e[j:(n_opt-1)]
                    break
        self.k = k_org
        return min_e, x_opt
