# Supplementary material for: Lossy compression of matrices by black box optimisation of mixed integer nonlinear programming
Source: Sci Rep. 2022 Sep 15;12:15482. doi: 10.1038/s41598-022-19763-8 (PMC9477857; doi:10.1038/s41598-022-19763-8)
Supplement: Supplementary file 2 — Supplementary Information 2. [file 41598_2022_19763_MOESM2_ESM.zip › notebook/z000.ipynb]

# %% [markdown]
# prep instances

# %% [code]
import sys, os, datetime, time, pickle, bz2, itertools
import numpy as np
import pandas as pd
import seaborn as sns
from pprint import pformat
from IPython.display import clear_output
from scipy.cluster.hierarchy import linkage, cut_tree, dendrogram

import neal

from script.helper import *

np.set_printoptions(threshold=10)
np.set_printoptions(linewidth=9999)

# %% [code]
folder  = 'results/z000'
target  = 'MID'
infile  = 'data/classifier.6.npy' # matrix data (from VGG16 C6)
N, D, K = 8, 100, 3               # submatrix & compressed size : N x D => (N x K) @ (K x D)
nvars   = N * K
name    = 'C6_8x3'

pfile = '{}/{}.pickle.bz2'.format(folder, name)

if os.path.isfile(pfile):

    with bz2.open(pfile, 'rb') as f:
        param = pickle.load(f)
    exec('from script.target_%s import *' % param['target'])
    tm = Target(param['tparam'], param['nconfig'], opts=param)

else:

    param = {
        'nconfig':   10,           # target model configularions (>1 for random target models)
        'nsampling': 25,           # sampling for statistical analysis
        'period':    1,            # every period, tain & accuire x based on a temporal model otherwise x will be random.  
        'nvars':     nvars,        # number of variables
        'nstart':    nvars,        # initial random samples
        'nrep':      2 * nvars**2, # total repeats
        'ntop':      1,            # samples for acquisition
        'nreads':    10,           # trials for each SA/QA run
        'nsteps':    100,          # MCMC steps in SA
        'tparam':    {},           # Target model parameters
        'aparam':    {},           # Algorithm model data
    }

    ### specific settings

    param.update( {
        'target':       target,
        'algorithm':    '',
        'folder':       folder,
        'name':         name,
    })

    param['tparam'] = {
        'N': N,
        'D': D,
        'K': K,
        'nvars': nvars,
        'matrix_file': infile,
    }

    exec('from script.target_%s import *' % param['target'])
    tm = Target(param['tparam'], param['nconfig'], opts=param, seed=-1)
    param['tdata'] = tm.data

    ### distribution of objective function

    obj_func_mean = np.zeros(param['nconfig'])
    obj_func_std  = np.zeros(param['nconfig'])
    for i in range(param['nconfig']):
        np.random.seed(i)
        xs = random_unique_samples(param['nvars'], param['nstart'] * 5)
        ys = tm.obj_func(xs, k=i)
        obj_func_mean[i], obj_func_std[i] = ys.mean(), ys.std()
    param['obj_func_mean'] = obj_func_mean
    param['obj_func_std']  = obj_func_std

    ### Save parameters

    os.makedirs(param['folder'], exist_ok=True)
    with bz2.open(pfile, 'wb') as f:
        pickle.dump(param, f)

# %% [code]
if 'optimal' in param.keys():

    opt  = param['optimal']['opt']
    optx = param['optimal']['optx']
    mid2 = param['optimal']['mid2']
    mid2std = param['optimal']['mid2std']

else:

    opt  = [None] * param['nconfig']
    optx = [None] * param['nconfig']
    mid2 = [None] * param['nconfig']
    mid2std = [None] * param['nconfig']

    for i in range(param['nconfig']):
        print(i)

        # calcuate optimal solutions (brute force)

        np.random.seed(i)
        opt[i], optx[i] = tm.optimal_solutions(verbose=True, k=i)
        mid2tmp = [tm.decomposition(method='mid2', k=i)[0] for _ in range(100)]
        mid2[i] = np.mean(mid2tmp)
        mid2std[i] = np.std(mid2tmp)

    param['optimal'] = {'opt': opt, 'optx': optx, 'mid2': mid2, 'mid2std': mid2std}

    with bz2.open(pfile, 'wb') as f:
        pickle.dump(param, f)

# %% [code]
# param

# %% [code]
for i in range(param['nconfig']):
    opt1, opt2, mid2 = param['optimal']['opt'][i][0], param['optimal']['opt'][i][1], param['optimal']['mid2'][i]
    print('{}: {:10.8f} {:10.8f} {:10.8f} {:5.3f} {:5.3f}'.format(i, opt1, opt2, mid2, (opt2-opt1)/opt1, (mid2-opt1)/opt1))

# %% [code]
# optimal N x K matrices
# the number of solutions are K! 2^K ... probably
# there are K! possible combinations to place K x 1 bases, and each base has 2 gauges (posi & nega)

for i in range(param['nconfig']):

    opt1, opt2, mid2 = param['optimal']['opt'][i][0], param['optimal']['opt'][i][1], param['optimal']['mid2'][i]
    opt1x, opt2x = param['optimal']['optx'][i][0], param['optimal']['optx'][i][1]

    print('{:02d}: # of optimal & second optimal solutions: {} {}'.format(i, len(opt1x), len(opt2x)))

    fig, ax = plt.subplots(nrows=4, ncols=12, sharex=True, sharey=True, figsize=(15,8))

    ii = 0
    for i in range(ax.shape[0]):
        for j in range(ax.shape[1]):
            ax[i][j].imshow(np.array(opt1x[ii]).reshape(N,K), vmin=-1, vmax=1, cmap='Greys')
            ax[i][j].axes.xaxis.set_visible(False)
            ax[i][j].axes.yaxis.set_visible(False)
            ii += 1

#     print('optimal value:', opt1)
#     print('2nd optimal value:', opt2)
#     print('number of optimal solutions:', len(opt1x))
#     print('number of second optimal solutions:', len(opt2x))
#     print('original method', mid2)

# %% [code]
for i in range(param['nconfig']):

    opt1x = np.array(param['optimal']['optx'][i][0])

    fig = plt.figure()
    ax = fig.add_subplot()
    ax.imshow(opt1x @ opt1x.T, vmin=-24, vmax=24, cmap='Greys')
    plt.show()

    from scipy.cluster.hierarchy import linkage, dendrogram, fcluster

    linkage_result = linkage(opt1x, method='ward', metric='euclidean')
    threshold = 0.4  * np.max(linkage_result[:, 2])
    plt.figure(num=None, figsize=(16, 9), facecolor='w', edgecolor='k')
    dendrogram(linkage_result, labels=range(48), color_threshold=threshold)
    plt.show()

# %% [code]
