# Supplementary material for: Lossy compression of matrices by black box optimisation of mixed integer nonlinear programming
Source: Sci Rep. 2022 Sep 15;12:15482. doi: 10.1038/s41598-022-19763-8 (PMC9477857; doi:10.1038/s41598-022-19763-8)
Supplement: Supplementary file 2 — Supplementary Information 2. [file 41598_2022_19763_MOESM2_ESM.zip › notebook/z001.ipynb]

# %% [markdown]
# gBOCS (nBOCS) prameter search (sigma^2 = 0.0001, 0.001, 0.01, 0.1, 1, 10)

# %% [code]
import sys, os, datetime, time, pickle, bz2, itertools, glob
import numpy as np
import pandas as pd
import seaborn as sns
from pprint import pformat
from IPython.display import clear_output
from scipy.cluster.hierarchy import linkage, cut_tree, dendrogram

import neal

from script.helper import *

np.set_printoptions(threshold=10)
np.set_printoptions(linewidth=9999)

# %% [code]
# prepared instance data
folder0 = 'results/z000'
name0   = 'C6_8x3'

# %% [code]
sigma2 = [0.0001, 0.001, 0.01, 0.1, 1.0, 10.0]
target_instance = 0

# %% [code]
# parameters for the analysis
param1 = {
    'folder':    'results/z001',
    'name':      'C6_8x3_gBOCS',
    'algorithm': 'gbocs',
}

# analysis specific parameters
aparam1 = {
    'sigma2': None,
}

pfile = '{}/{}.pickle.bz2'.format(param1['folder'], param1['name'])

if os.path.isfile(pfile):
    param = pload(pfile)
else:
    pfile0 = '{}/{}.pickle.bz2'.format(folder0, name0)
    param = pload(pfile0)
    param.update(param1)
    param['aparam'].update(aparam1)
    os.makedirs(param['folder'], exist_ok=True)
    pdump(param, pfile)

# setup model
exec('from script.target_%s import *' % param['target'])
tm = Target(param['tparam'], param['nconfig'], opts=param)

# %% [code]
# param

# %% [code]
## QUBO solver

sampler = neal.SimulatedAnnealingSampler()

# %% [code]
### main

## load algorith
exec('from script.algorithm_{} import Algorithm'.format(param['algorithm']))

## simulation
# xs, ys : cummulated all data set
# xx, yy : temporal data set for incremental training

# run for the first instance
# for k, r in itertools.product(range(param['nconfig']), range(param['nsampling'])):
for i, r in itertools.product(range(len(sigma2)), range(param['nsampling'])):
    k = target_instance
    param['aparam']['sigma2'] = sigma2[i]
    # seed for random number generator
    rng = np.random.default_rng(r)
    np.random.seed(r)
    # set instance
    tm.k = k
    file = '{}/{}_{:07.4f}_{:03d}.npz'.format(param['folder'], param['name'], sigma2[i], r)
    if os.path.isfile(file):
        continue
    if False: #opt_resume:
        time_st = resume['process_time']
        xs = resume['xs']
        ys = resume['ys']
        ns = resume['ns']
        coeffs = resume['coeffs'].tolist()
        nrep = (len(xs) - param['nstart'], param['nrep'])
    else:
        time_st = time.process_time()
        xs = random_unique_samples(param['nvars'], param['nstart'])
        ys = tm.obj_func(xs)
        ns = np.array([param['nstart']])
        ts = np.array([time.process_time() - time_st])
        coeffs = list()
        nrep = (0, param['nrep'])

    # for al.incremental_training
    xx = np.empty((0, param['nvars']))
    yy = np.empty(0)

    ys_norm = (ys - param['obj_func_mean'][k]) / param['obj_func_std'][k]
    al = Algorithm(param['nvars'], tm.vartype, param['aparam'], rng)
    if param.get('augmentation', False):
        al.train(*tm.augmentation(xs, ys_norm))
    else:
        al.train(xs, ys_norm)

    for t in range(*nrep):
        if t % 10 == 0:
            clear_output(True)
            print('k,r,t:', k, r, t)

        random_sampling = False
        if al.random:
            random_sampling = True
        elif isinstance(param.get('period', None), int):
            random_sampling = (t+1) % param['period'] != 0
        elif isinstance(param.get('period', None), str):
            random_sampling = eval(param['period'])(t, param['nrep'])

        if random_sampling:
            spl_x = random_unique_samples(param['nvars'], param['ntop'])
        else:
            if al.incremental_training and len(xx) > 0:
                yy_norm = (yy - param['obj_func_mean'][k]) / param['obj_func_std'][k]
                if param.get('augmentation', False):
                    al.train(*tm.augmentation(xx, yy_norm))
                else:
                    al.train(xx, yy_norm)
                xx = np.empty((0, param['nvars']))
                yy = np.empty(0)
            elif len(xs) > 0:
                ys_norm = (ys - param['obj_func_mean'][k]) / param['obj_func_std'][k]
                if param.get('augmentation', False):
                    al.train(*tm.augmentation(xs, ys_norm))
                else:
                    al.train(xs, ys_norm)
            spl_x = next_samples(sampler, al.bqm(), param['ntop'], param['nreads'], num_sweeps=param['nsteps'])
            coeffs += [al.coeffs()]
        spl_y = tm.obj_func(spl_x)

        ns = np.r_[ns, len(spl_x)]
        ts = np.r_[ts, time.process_time() - time_st]
        if len(spl_x) > 0:
            xs = np.r_[xs, spl_x]
            ys = np.r_[ys, spl_y]
            if al.incremental_training:
                xx = np.r_[xx, spl_x]
                yy = np.r_[yy, spl_y]

    process_time = time.process_time() - time_st
    np.savez_compressed(file, k=k, r=r, xs=xs, ys=ys, ns=ns, ts=ts, coeffs=coeffs,
                        name=param['name'], param=param, command_line=np.array(sys.argv),
                        process_time=process_time)

print('Done.')

# %% [code]
def population_plot(xs, opt1x, cut, ax, span=100):
    nc = max(cut) + 1
    out = xs @ opt1x.T
    g = np.zeros((len(out), nc))
    for j in range(len(out)):
        idx = out[j] == max(out[j])
        nn = sum(idx)
        for k in cut[idx]:
            g[j, k] += 1/nn
#     print(np.mean(g,axis=0))

    for j in range(nc):
        ax.plot(np.convolve(g[:,j], np.ones(span)/span, 'valid'), label=j)
    ax.legend()

def population_plots_1(i, nrows=5, ncols=5, figsize=(15,15)):
    k = target_instance
    opt1x = np.array([x for xx in param['optimal']['optx'][k] for x in xx])
    linkage_result = linkage(opt1x, method='ward', metric='euclidean')
    cut = cut_tree(linkage_result, n_clusters=4)[:,0]
    
    files = sorted(glob.glob('{}/{}_{:07.4f}_*.npz'.format(param['folder'], param['name'], sigma2[i])))[0:nrows*ncols]

    fig, ax = plt.subplots(nrows=nrows, ncols=ncols, sharex=True, sharey=True, figsize=figsize)

    i = 0
    for ix in range(ax.shape[0]):
        for iy in range(ax.shape[1]):
            xs = np.load(files[i])['xs']
            population_plot(xs, opt1x, cut, ax[ix][iy])
            i += 1

# %% [code]
# # for k in range(param['nconfig']):
# for k in range(len(sigma2)):
#     population_plots_1(k)

# %% [code]
def cost_plots(i, k=0):

    ### load resutls

    files = sorted(glob.glob('{}/{}_{:07.4f}_*.npz'.format(param['folder'], param['name'], sigma2[i])))
    yall = np.zeros((param['nsampling'], param['nrep'] + param['nstart']))
    for i, file in enumerate(files):
        yall[i] = tm.obj_func(np.load(file)['xs'], k)
    ymin = np.array([list(best_min(yall[i])) for i in range(len(yall))])

    ### optimal values

    opt1, opt2, mid2 = param['optimal']['opt'][k][0], param['optimal']['opt'][k][1], param['optimal']['mid2'][k]

    ### plot individuals

    fig = plt.figure(figsize=(12, 8))
    ax = fig.add_subplot()
    for i in range(len(ymin)):
        ax.plot(ymin[i])
    ax.axhline(opt1, ls='--', color='grey')
    ax.axhline(opt2, ls=':', color='grey')
    ax.axhline(mid2, ls=':', color='red')
    ax.set_yscale('log')
    plt.show()

    ### plot with ci

    y_mean = ymin.mean(axis=0)
    y_ci  = ymin.std(axis=0) * 1.96 / len(ymin)**0.5
    y_min  = ymin.min(axis=0)
    y_max  = ymin.max(axis=0)

    fig = plt.figure(figsize=(12, 8))
    ax = fig.add_subplot()
    ax.plot(y_mean, color='C0')
    ax.fill_between(range(len(y_mean)), y_mean-y_ci, y_mean+y_ci, color='C0', alpha=.2)
    ax.fill_between(range(len(y_mean)), y_min, y_max, color='C0', alpha=.1)

    ax.axhline(opt1, ls='--', color='grey')
    ax.axhline(opt2, ls=':', color='grey')
    ax.axhline(mid2, ls=':', color='red')
    ax.set_yscale('log')
    plt.show()

    return y_mean[-1]

# %% [code]
costs = [None] * len(sigma2)
for i in range(len(sigma2)):
    costs[i] = cost_plots(i, target_instance)
print(costs)

# %% [code]
plt.plot(costs)
plt.xticks(range(len(sigma2)), sigma2)
plt.show()

# %% [code]
