# Supplementary material for: Lossy compression of matrices by black box optimisation of mixed integer nonlinear programming
Source: Sci Rep. 2022 Sep 15;12:15482. doi: 10.1038/s41598-022-19763-8 (PMC9477857; doi:10.1038/s41598-022-19763-8)
Supplement: Supplementary file 2 — Supplementary Information 2. [file 41598_2022_19763_MOESM2_ESM.zip › notebook/z003.py]

# https://docs.ocean.dwavesys.com/en/stable/concepts/embedding.html
# https://docs.ocean.dwavesys.com/projects/system/en/stable/reference/generated/dwave.embedding.pegasus.find_clique_embedding.html

import os, time, pickle, bz2
import numpy as np

# from dwave.cloud import Client
from dwave.system.samplers import DWaveSampler
from dwave.embedding.pegasus import find_clique_embedding

# client = Client.from_config(token=token)
# print(client.get_solvers())

token = ''
solver = 'Advantage_system4.1'
folder = 'data/dwave_embedding'

dwsampler = DWaveSampler(token=token, solver=solver)

np.random.seed(0)
k = 24 
for i in range(10):
    print(i)
    file = '{}/{:02d}_{:02d}.pickle.bz2'.format(folder, k, i)
    time_st = time.process_time()
    embedding = find_clique_embedding(k=k, target_graph=dwsampler.to_networkx_graph())
    process_time = time.process_time() - time_st
    print(process_time)
    os.makedirs(folder, exist_ok=True)
    with bz2.open(file, 'wb') as f:
        pickle.dump({'embedding': embedding, 'process_time': process_time}, f)
