# Supplementary material for: Lossy compression of matrices by black box optimisation of mixed integer nonlinear programming
Source: Sci Rep. 2022 Sep 15;12:15482. doi: 10.1038/s41598-022-19763-8 (PMC9477857; doi:10.1038/s41598-022-19763-8)
Supplement: Supplementary file 2 — Supplementary Information 2. [file 41598_2022_19763_MOESM2_ESM.zip › notebook/z007.ipynb]

# %% [markdown]
# summay

# %% [code]
import sys, os, datetime, time, pickle, bz2, itertools, pathlib, glob, shutil
import matplotlib.pyplot as plt
import numpy as np
import pandas as pd
import seaborn as sns
from pprint import pformat
from IPython.display import clear_output

import neal

from script.helper import *

np.set_printoptions(threshold=10)
np.set_printoptions(linewidth=9999)

plt.plot()
plt.close()

plt.rcParams["font.size"] = 20
plt.rcParams['lines.markersize'] = 10
plt.rcParams['figure.figsize'] = [8, 6]
plt.rcParams['savefig.bbox'] = 'tight'
plt.rcParams['savefig.pad_inches'] = 0.05

# %% [code]
sfolder = 'results/z007'
os.makedirs(sfolder, exist_ok=True)

os.makedirs('figs', exist_ok=True)

# %% [code]
name = 'C6_8x3'

# prepared instance data
pfile = '{}/{}.pickle.bz2'.format(sfolder, name)
if not os.path.isfile(pfile):
    shutil.copy2('results/z000/{}.pickle.bz2'.format(name), sfolder)
param0 = pload(pfile)

opt1 = [param0['optimal']['opt'][k][0] for k in range(param0['nconfig'])]
opt2 = [param0['optimal']['opt'][k][1] for k in range(param0['nconfig'])]
mid2 = [param0['optimal']['mid2'][k]   for k in range(param0['nconfig'])]

# opt1x = [np.array(param0['optimal']['optx'][k][0]) for k in range(param0['nconfig'])]
opt1x = np.array(param0['optimal']['optx'][0][0])

# %% [markdown]
# optimal solutions 

# %% [code]
k = 0

fig, ax = plt.subplots(nrows=4, ncols=12, sharex=True, sharey=True, figsize=(15,8))

ii = 0
for i in range(ax.shape[0]):
    for j in range(ax.shape[1]):
        ax[i][j].imshow(opt1x[ii].reshape(param0['tparam']['N'], param0['tparam']['K']), vmin=-1, vmax=1, cmap='Greys')
        ax[i][j].axes.xaxis.set_visible(False)
        ax[i][j].axes.yaxis.set_visible(False)
        ii += 1
fig.savefig('figs/fig_s1a.pdf')

# %% [code]
fig = plt.figure()
ax = fig.add_subplot()
ax.imshow(opt1x @ opt1x.T, vmin=-24, vmax=24, cmap='Greys')
ax.set_xticks([])
ax.set_yticks([])
plt.show()

from scipy.cluster.hierarchy import linkage, dendrogram, fcluster

linkage_result = linkage(opt1x, method='ward', metric='euclidean')
# threshold = 0.4  * np.max(linkage_result[:, 2])

fig = plt.figure(num=None, figsize=(16, 9))
# dendrogram(linkage_result, labels=range(48), color_threshold=threshold)
dendrogram(linkage_result, labels=range(48), link_color_func=lambda k: 'black', above_threshold_color='black')
plt.yticks([])
plt.show()
fig.savefig('figs/fig_s1b.pdf')

# %% [markdown]
# process time 

# %% [code]
res_folders = {
    'RS':      'results/z010',
    'vBOCS':   'results/z015',
    'nBOCS':   'results/z011',
    'gBOCS':   'results/z013',
    'FMQA08':  'results/z016',
    'FMQA12':  'results/z017',
    'nBOCSqa': 'results/z051',
    'nBOCSsq': 'results/z019',
    'nBOCSa':  'results/z018',
}

# %% [code]
def get_ptime(folder, n=None):
    dfiles = sorted(glob.glob('{}/*.npz'.format(folder)))
    if n is not None:
        dfiles = sorted(dfiles)[0:n]
    ptime = []
    for i, dfile in enumerate(dfiles):
        ptime += [np.load(dfile)['process_time'].tolist()]
    return ptime

pfile = '{}/ptime.npz'.format(sfolder)
if os.path.isfile(pfile):
    ptime = np.load(pfile, allow_pickle=True)['ptime'].tolist()
else:
    ptime = {}
    for name, folder in res_folders.items():
        ptime[name] = get_ptime(folder, 25)
    np.savez_compressed(pfile, ptime=ptime)

for name in ptime.keys():
    print('{:10s} {:>10.2f} {:>10.2f} {:>10.2f} {:>10.2f}'.format(name, np.mean(ptime[name]), np.std(ptime[name]), np.min(ptime[name]), np.max(ptime[name])))

# %% [markdown]
# read data

# %% [code]
yall = {}
ymin = {}

for name, folder in res_folders.items():
    sfile = '{}/data_{}.npz'.format(sfolder, name)
    if os.path.isfile(sfile):
        data = np.load(sfile, allow_pickle=True)
        yall[name] = data['yall']
        ymin[name] = data['ymin']
        continue
    pfile = list(pathlib.Path('.').glob(folder + '/*.pickle.bz2'))[0]
    param = pload(pfile)
    print(pfile, param['name'], param['folder'], param['nconfig'], param['nsampling'])
    exec('from script.target_%s import *' % param['target'])
    tm = Target(param['tparam'], param['nconfig'], opts=param)
    yall[name] = [None] * param['nconfig']
    ymin[name] = [None] * param['nconfig']
    for k in range(param['nconfig']):
        print(k, end=' ')
        dfiles = sorted(glob.glob('{}/{}_{:02d}_*.npz'.format(folder, param['name'], k)))
        if len(dfiles) == 0:
            continue
        yall[name][k] = np.zeros((len(dfiles), param['nstart'] + param['nrep']))
        for r, dfile in enumerate(dfiles):
            yall[name][k][r] = tm.obj_func(np.load(dfile)['xs'], k)
        ymin[name][k] = np.array([list(best_min(yall[name][k][r])) for r in range(len(yall[name][k]))])
    print('')
    np.savez_compressed(sfile, yall=yall[name], ymin=ymin[name])

# %% [code]
##### Normalized Error ##### 2022/08/10

matrix_norm = [np.sqrt(np.sum(x**2)) for x in param0['tdata']]

for name in ymin.keys():
    ymin[name] = np.sqrt(ymin[name]) / np.array(matrix_norm).reshape([len(matrix_norm),1,1])

opt1 = [param0['optimal']['opt'][k][0] for k in range(param0['nconfig'])]
opt2 = [param0['optimal']['opt'][k][1] for k in range(param0['nconfig'])]
mid2 = [param0['optimal']['mid2'][k]   for k in range(param0['nconfig'])]

opt1 = np.sqrt(opt1) / np.array(matrix_norm)
opt2 = np.sqrt(opt2) / np.array(matrix_norm)
mid2 = np.sqrt(mid2) / np.array(matrix_norm)

print('Normalized error of exact solutions')
print(opt1)

# %% [markdown]
# quality of solutions

# %% [code]
names = ['RS', 'vBOCS', 'nBOCS', 'gBOCS', 'FMQA08', 'FMQA12', 'nBOCSqa', 'nBOCSsq', 'nBOCSa']
# names = list(res_folders.keys())
# print(names)

ninstance = param0['nconfig'] 
en_min = np.empty((ninstance, len(names)+1))
en_min[:,-1] = opt1
gs_count = np.empty((ninstance, len(names)))
gs_count_all = np.empty((ninstance, len(names)))
en_mean = np.empty((ninstance, len(names)))
en_mean_diff = np.empty((ninstance, len(names)))
for i in range(len(ymin[names[0]])):
    for j, name in enumerate(names):
        tmp = ymin[name][i][:,-1]
        en_min[i][j] = tmp.min()
        gs_count[i][j] = np.isclose(tmp, opt1[i], atol=0.0, rtol=0.02).sum()
        gs_count_all[i][j] = np.isclose(yall[name][i], opt1[i], atol=0.0, rtol=0.02).sum(axis=1).mean()
        en_mean[i][j] = tmp.mean()
        en_mean_diff[i][j] = tmp.mean() - opt1[i]

print('# GS count')
print(pd.DataFrame(gs_count, columns=names, dtype=int))

print('')
print('# GS count total')
print(pd.DataFrame(gs_count.sum(axis=0).reshape(1,-1), columns=names, dtype=int))

print('')
print('# GS win count')
print(pd.DataFrame(np.array([list(gs_count[i] == gs_count[i].max()) for i in range(ninstance)]).sum(axis=0).reshape(1,-1), columns=names, dtype=int))

print('')
print('# GS count all')
print(pd.DataFrame(gs_count_all, columns=names).round(2))

print('')
print(pd.DataFrame(gs_count_all.mean(axis=0).reshape(1,-1), columns=names).round(2))

print('')
print('# GS win count all')
print(pd.DataFrame(np.array([list(gs_count_all[i] == gs_count_all[i].max()) for i in range(ninstance)]).sum(axis=0).reshape(1,-1), columns=names, dtype=int))

# print('')
# print('# EN min')
# print(pd.DataFrame(en_min, columns=names + ['opt']))

print('')
print('# cost mean')
print(pd.DataFrame(en_mean * 10000, columns=names).round(3))

print('')
print('# cost win count')
print(pd.DataFrame(np.array([list(en_mean[i] == en_mean[i].min()) for i in range(ninstance)]).sum(axis=0).reshape(1,-1), columns=names, dtype=int))

print('')
print('# cost mean diff')
print(pd.DataFrame(en_mean_diff * 10000, columns=names).round(3))

print('')
print('# cost mean diff mean')
print(pd.DataFrame(en_mean_diff.mean(axis=0).reshape(1, -1) * 10000, columns=names).round(3))

# %% [markdown]
# performances for 10 instances

# %% [code]
names = ['RS', 'vBOCS', 'nBOCS', 'gBOCS', 'FMQA08', 'FMQA12', 'nBOCSqa', 'nBOCSsq', 'nBOCSa']
# names = list(res_folders.keys())

cmap = plt.get_cmap("tab10")

for i in range(len(ymin[names[0]])):
    fig = plt.figure()
    ax = fig.add_subplot()

    for j, name in enumerate(names):

        ### plot with ci
        y_mean = ymin[name][i].mean(axis=0)
        ax.plot(y_mean, color=cmap(j))
        y_ci   = ymin[name][i].std(axis=0) * 1.96 / len(ymin[name][i])**0.5
        ax.fill_between(range(len(y_mean)), y_mean-y_ci, y_mean+y_ci, color=cmap(j), alpha=.1)
        # y_min  = ymin[name].min(axis=0)
        # y_max  = ymin[name].max(axis=0)
        # ax.fill_between(range(len(y_mean)), y_min, y_max, color=cmap(i), alpha=.1)

    ax.axhline(opt1[i], ls='--', color='grey')
    ax.axhline(opt2[i], ls=':', color='grey')
    ax.axhline(mid2[i], ls=':', color='red')
    patches = [plt.Line2D([0], [0], color=cmap(i), label=names[i]) for i in range(len(names))]
    patches += [plt.Line2D([0], [0], color='red', label='Original', lw=4, ls=':'),
                plt.Line2D([0], [0], color='gray', label='Best', lw=4, ls='--'),
                plt.Line2D([0], [0], color='gray', label='2nd best', lw=4, ls=':')] 
    ax.legend(handles=patches, ncol=2)
    # ax.legend(names)
    ax.set_yscale('log')
    ax.set_xlabel('iteration step')
    ax.set_ylabel('error')
    plt.show()

# %% [code]
names = ['RS', 'vBOCS', 'nBOCS', 'gBOCS', 'FMQA08', 'FMQA12', 'nBOCSqa', 'nBOCSsq', 'nBOCSa']
# names = list(res_folders.keys())

cmap = plt.get_cmap("tab10")

for i in range(len(ymin[names[0]])):
    fig = plt.figure()
    ax = fig.add_subplot()

    for j, name in enumerate(names):

        ### plot with ci
        y_mean = ymin[name][i].mean(axis=0) - opt1[i]
        ax.plot(y_mean, color=cmap(j), lw=3)
        y_ci   = ymin[name][i].std(axis=0) * 1.96 / len(ymin[name][i])**0.5
        ax.fill_between(range(len(y_mean)), y_mean-y_ci, y_mean+y_ci, color=cmap(j), alpha=.1)
        # y_min  = ymin[name].min(axis=0)
        # y_max  = ymin[name].max(axis=0)
        # ax.fill_between(range(len(y_mean)), y_min, y_max, color=cmap(i), alpha=.1)

    # ax.axhline(opt1[i], ls='--', color='grey')
    ax.axhline(opt2[i] - opt1[i], ls=':', color='grey')
    ax.axhline(mid2[i] - opt1[i], ls=':', color='red')
    patches = [plt.Line2D([0], [0], color=cmap(i), label=names[i], lw=4) for i in range(len(names))]
    patches += [plt.Line2D([0], [0], color='red', label='Original', lw=4, ls=':'),
                plt.Line2D([0], [0], color='gray', label='2nd best', lw=4, ls=':')] 
    # ax.legend(names)
    # ax.legend(handles=patches, ncol=2)
    # ax.legend(handles=patches, bbox_to_anchor=(1.03, 1.03), loc='upper left')
    if i == 1:
        idx = list(range(0, 4))
        ax.legend(handles=patches[0:6], ncol=2, bbox_to_anchor=(0.05, 0.05), loc='lower left')
    elif i == 2:
        idx = range(6, 11)
        ax.legend(handles=patches[6:11], ncol=2, bbox_to_anchor=(0.05, 0.05), loc='lower left')
    elif i == 2:
        idx = range(8, 11)
    ax.set_yscale('log')
    ax.set_xlabel('iteration step')
    ax.set_ylabel('residual error')
    plt.show()
    fig.savefig('figs/fig_s3{}.pdf'.format('abcdefghij'[i]))

# %% [code]
def err_plot(instance, names, colors=None, file=''):
    i = instance
    if colors is None:
        colors = list(range(len(names)))

    cmap = plt.get_cmap("tab10")
    fig = plt.figure()
    ax = fig.add_subplot()

    for j, name in enumerate(names):

        ### plot with ci
        y_mean = ymin[name][i].mean(axis=0) - opt1[i]
        ax.plot(y_mean, color=cmap(colors[j]), lw=3)
        y_ci   = ymin[name][i].std(axis=0) * 1.96 / len(ymin[name][i])**0.5
        ax.fill_between(range(len(y_mean)), y_mean-y_ci, y_mean+y_ci, color=cmap(colors[j]), alpha=.1)
        # y_min  = ymin[name].min(axis=0)
        # y_max  = ymin[name].max(axis=0)
        # ax.fill_between(range(len(y_mean)), y_min, y_max, color=cmap(i), alpha=.1)

    # ax.axhline(opt1[i], ls='--', color='grey')
    ax.axhline(opt2[i] - opt1[i], ls=':', color='grey')
    ax.axhline(mid2[i] - opt1[i], ls=':', color='red')
    patches = [plt.Line2D([0], [0], color=cmap(colors[i]), label=names[i], lw=4) for i in range(len(names))]
    patches += [plt.Line2D([0], [0], color='red', label='Original', lw=4, ls=':'),
                plt.Line2D([0], [0], color='gray', label='2nd best', lw=4, ls=':')] 
    # ax.legend(names)
    # ax.legend(handles=patches, ncol=2)
    ax.legend(handles=patches, bbox_to_anchor=(1.03, 1.03), loc='upper left')
    ax.set_yscale('log')
    ax.set_xlabel('iteration step')
    ax.set_ylabel('residual error')
    plt.show()
    fig.savefig(file)

# %% [code]
err_plot(0, ['RS', 'vBOCS', 'nBOCS', 'gBOCS', 'FMQA08', 'FMQA12'], [0, 1, 2, 3, 4, 5], 'figs/fig1.pdf')

# %% [code]
err_plot(0, ['RS', 'nBOCS', 'nBOCSqa', 'nBOCSsq'], [0, 2, 6, 7], 'figs/fig2.pdf')

# %% [code]
err_plot(0, ['RS', 'nBOCS', 'nBOCSa'], [0, 2, 8], 'figs/fig3.pdf')

# %% [markdown]
# Domains

# %% [code]
def make_plot(xs, opt1x, cut, ax, span=100):
    nc = max(cut) + 1
    out = xs @ opt1x.T # ovlerlap (distance) calculation by inner prodduct
    g = np.zeros((len(out), nc))
    for j in range(len(out)):
        idx = out[j] == max(out[j])
        nn = sum(idx)
        for k in cut[idx]:
            g[j, k] += 1/nn
    # print(np.mean(g,axis=0))

    for j in range(nc):
        ax.plot(np.convolve(g[:,j], np.ones(span)/span, 'valid'), label=j)
    # ax.legend()

# %% [code]
linkage_result = linkage(opt1x, method='ward', metric='euclidean')
cut = cut_tree(linkage_result, n_clusters=4)[:,0]

names = ['RS', 'vBOCS', 'nBOCS', 'gBOCS', 'FMQA08', 'FMQA12', 'nBOCSqa', 'nBOCSsq', 'nBOCSa']

k = 0
nn = 25
n = 5

pfile = '{}/data_xs.npz'.format(sfolder)
if os.path.isfile(pfile):
    xs_data = np.load(pfile, allow_pickle=True)['xs_data'].tolist()
else:
    xs_data = {}
    for ix, name in enumerate(names):
        files = sorted(glob.glob(res_folders[name] + '/*.npz'))
        xs_data[name] = [None] * len(files)
        for iy in range(len(files)):
            xs_data[name][iy] = np.load(files[iy])['xs']
    np.savez_compressed(pfile, xs_data=xs_data)

# %% [code]
fig, ax = plt.subplots(nrows=5, ncols=len(names), sharex=True, sharey=True, figsize=(3*len(names), 3*5))
for ix, name in enumerate(xs_data.keys()):
    for iy in range(n):
        make_plot(xs_data[name][iy], opt1x, cut, ax[iy][ix])
        if iy == 0:
            ax[iy][ix].set_title(name)
fig.savefig('figs/fig4.pdf')

# %% [code]
# names = ['RS', 'vBOCS', 'nBOCS', 'gBOCS', 'FMQA08', 'FMQA12', 'nBOCSqa', 'nBOCSsq', 'nBOCSa']

# for k in range(10):
#     fig, ax = plt.subplots(nrows=5, ncols=len(names), sharex=True, sharey=True, figsize=(3*len(names), 3*5))
#     for ix, name in enumerate(names):
#         # files = sorted(glob.glob(res_folders[name] + '/*.npz'))[k*nn:(k*nn+n)] # first n runs for the instance k
#         for iy in range(n):
#             # xs = np.load(files[iy])['xs']
#             make_plot(xs_data[name][iy], opt1x, cut, ax[iy][ix])
#             if iy == 0:
#                 ax[iy][ix].set_title(name)
#     fig.suptitle('instance: {}'.format(k), y=0.95)
#     plt.show()

# %% [markdown]
# Hyperparameter

# %% [code]
sigma2 = [0.0001, 0.001, 0.01, 0.1, 1.0, 10.0]

pfile = '{}/z001_costs.npz'.format(sfolder)

if os.path.isfile(pfile):
    costs = np.load(pfile, allow_pickle=True)['costs'].tolist()
else:
    param = pload('results/z001/{}_gBOCS.pickle.bz2'.format(param0['name']))
    exec('from script.target_%s import *' % param['target'])
    tm = Target(param['tparam'], param['nconfig'], opts=param)
    costs = [None] * len(sigma2)
    k=0
    for j in range(len(sigma2)):
        files = sorted(glob.glob('results/z001/C6_8x3_gBOCS_{:07.4f}_*.npz'.format(sigma2[j])))
        yall = np.zeros((param['nsampling'], param['nrep'] + param['nstart']))
        for i, file in enumerate(files):
            yall[i] = tm.obj_func(np.load(file)['xs'], k)
        ymin = np.array([list(best_min(yall[i])) for i in range(len(yall))])
        y_mean = ymin.mean(axis=0)
        costs[j] = y_mean[-1]
    np.savez_compressed(pfile, costs=costs)

# %% [code]
# plt.plot(costs)
# plt.xticks(range(len(sigma2)), sigma2)
# plt.show()

# %% [code]
beta = [0.0001, 0.001, 0.01, 0.1, 1.0, 10.0, 100.0]

pfile = '{}/z002_costs.npz'.format(sfolder)

if os.path.isfile(pfile):
    costs = np.load(pfile, allow_pickle=True)['costs'].tolist()
else:
    param = pload('results/z001/{}_gBOCS.pickle.bz2'.format(param0['name']))
    exec('from script.target_%s import *' % param['target'])
    tm = Target(param['tparam'], param['nconfig'], opts=param)
    costs = [None] * len(beta)
    k=0
    for j in range(len(beta)):
        files = sorted(glob.glob('results/z002/*_{:07.4f}_*.npz'.format(beta[j])))
        yall = np.zeros((param['nsampling'], param['nrep'] + param['nstart']))
        for i, file in enumerate(files):
            yall[i] = tm.obj_func(np.load(file)['xs'], k)
        ymin = np.array([list(best_min(yall[i])) for i in range(len(yall))])
        y_mean = ymin.mean(axis=0)
        costs[j] = y_mean[-1]
    np.savez_compressed(pfile, costs=costs)

# %% [code]
# plt.plot(costs)
# plt.xticks(range(len(beta)), beta)
# plt.show()

# %% [code]
import matplotlib.ticker as ptick

costs = [np.load('{}/z001_costs.npz'.format(sfolder), allow_pickle=True)['costs'].tolist(),
         np.load('{}/z002_costs.npz'.format(sfolder), allow_pickle=True)['costs'].tolist()]

##### Normalized Error ##### 2022/08/10
costs[0] = (np.sqrt(costs[0]) / matrix_norm[0]).tolist()
costs[1] = (np.sqrt(costs[1]) / matrix_norm[0]).tolist()
#####

fig = plt.figure()
ax = fig.add_subplot()
for i in range(len(costs)):
    ax.plot(costs[i] - opt1[0], marker='o', label=[r'$\sigma^2$', r'$\beta$'][i])
#plt.xticks(range(len(beta)), [r'$10^{-4}$', r'$10^{-3}$', '0.01', '0.1', '1', '10', '100'])
plt.xticks(range(len(beta)), [r'$10^{-4}$', r'$10^{-3}$', r'$10^{-2}$', r'$10^{-1}$', '1', r'$10^{1}$', r'$10^{2}$'])
#plt.xlabel('hyperparameter value')
plt.xlabel(r'$\sigma^2$, $\beta$')
plt.ylabel('residual error')
plt.legend()
ax.set_yscale('log')
#ax.yaxis.set_major_formatter(ptick.ScalarFormatter(useMathText=True))
#ax.ticklabel_format(style='sci', axis='y', scilimits=(0,0))
plt.show()
fig.savefig('figs/fig_s2.pdf')

# %% [code]
