# Supplementary material for: Lossy compression of matrices by black box optimisation of mixed integer nonlinear programming
Source: Sci Rep. 2022 Sep 15;12:15482. doi: 10.1038/s41598-022-19763-8 (PMC9477857; doi:10.1038/s41598-022-19763-8)
Supplement: Supplementary file 3 — Supplementary Information 3. [file 41598_2022_19763_MOESM3_ESM.zip]

Archive with 4 entries (3 files):
- notebook_mid/
- notebook_mid/LISENSE
- notebook_mid/00_readme.txt
- notebook_mid/mid.py
