# Supplementary material for: Lossy compression of matrices by black box optimisation of mixed integer nonlinear programming
Source: Sci Rep. 2022 Sep 15;12:15482. doi: 10.1038/s41598-022-19763-8 (PMC9477857; doi:10.1038/s41598-022-19763-8)
Supplement: Supplementary file 3 — Supplementary Information 3. [file 41598_2022_19763_MOESM3_ESM.zip › notebook_mid/mid.py]

########################################################################
# import modules
########################################################################
import sys
import numpy as np
import dimod
import neal
from dwave.system.samplers import DWaveSampler
from dwave.system.composites import EmbeddingComposite

########################################################################
# matrix decomposition by a given method and number of bases
########################################################################
def matrix_decomposition(W, K, method):
    # W: a matrix to be decomposed
    # K:       number of basis vectors to approximate the W
    # method:          decomposition method
    if   method == "svd":  return _matrix_decomposition_svd(W, K)
    elif method == "mid3": return _matrix_decomposition_mid(W, K, 3)  
    elif method == "mid2": return _matrix_decomposition_mid(W, K, 2)
    elif method == "rwd2": return _matrix_decomposition_rwd(W, K)
    else: raise ValueError("Invalid method")


########################################################################
# singular value decomposition
########################################################################
def _matrix_decomposition_svd(W, K):
    U, S, V = np.linalg.svd(W, full_matrices=False)
    num_truncate = min(K, W.shape[0], W.shape[1])
    S = np.diag(S[0:num_truncate])
    M = U[:, 0:num_truncate] @ S
    C = V[0:num_truncate, :]
    return M, C


########################################################################
# mixed integer decomposition
########################################################################
def _matrix_decomposition_mid(W, K, cardinal_number):
    D, N = W.shape
    M = np.zeros((D, K), np.float32)
    C = np.zeros((K, N), np.float32)
    R = W.copy()
    for i in range(K):
        m, c = _one_rank_approximation(R, cardinal_number)
        M[:, i] = m.reshape(-1)
        C[i, :] = c.reshape(-1)
        R = R - m @ c
    return M, C


########################################################################
# one rank approximation
########################################################################
def _one_rank_approximation(A, cardinal_number, num_try=200):
    D = A.shape[0]
    m = np.random.randint(0, cardinal_number, D).reshape(-1, 1).astype(np.float32)
    if cardinal_number == 2:
        entries = [-1., +1.]
        m = m * 2 - 1  # this line converts (0, 1) to (-1, +1)
    elif cardinal_number == 3:
        entries = [-1., 0., +1.]
        m = m - 1  # this line converts (0, 1, 2) to (-1, 0, +1)
    for i_try in range(num_try):
        m_prev = m.copy()
        c = (m.T @ A) / (m.T @ m)
        error_matrix = np.zeros((D, cardinal_number), dtype=np.float32)
        for idx, integer_entry in enumerate(entries, 0):
            diff_matrix = A - integer_entry * c
            error_matrix[:, idx] = np.sum(diff_matrix ** 2, 1).reshape(-1)
        m = np.argmin(error_matrix, 1).reshape(-1, 1).astype(np.float32)
        if cardinal_number == 2:
            m = m * 2 - 1  # this line converts (0, 1) to (-1, +1)
        elif cardinal_number == 3:
            m = m - 1  # this line converts (0, 1, 2) to (-1, 0, +1)
        residual  = A - m @ c
        ndiff = (m != m_prev).sum()
        if ndiff == 0:
            break
    if i_try == (num_try-1):
        print("reached max(%d) iterations (mid)" % num_try, file=sys.stderr)
    return m, c


########################################################################
# row wise mixed integer decomposition
########################################################################
def _matrix_decomposition_rwd(W, K):
    # W : D * N matrix, target
    # M : D * K matrix, decomposition
    # C : K * N matrix, decomposition
    D, N = W.shape
    M0, C0 = _matrix_decomposition_mid(W, K, 2)
    return _matrix_decomposition_rwd_sub(W, M0, C0)


def _matrix_decomposition_rwd_sub(W, M, C, num_try=250):
    D, N = W.shape
    K = M.shape[1]
    sampler = neal.SimulatedAnnealingSampler()
    Copt = None
    Mopt = None
    rmse_opt = np.inf
    mae_opt  = np.inf
    state = None
    for i_try in range(num_try):
        # update M
        J = C @ C.T
        H = -2 * W @ C.T
        # remove dianogal components of J as they are energy shifts
        # J[np.identity(k, dtype=bool)] = 0
        dict_J = dict([((k1, k2), J[k1, k2] + J[k2, k1]) for k1 in range(K) for k2 in range(k1+1,K)])
        M_prev = M.copy()
        while True:
            for d in range(D):
                dict_h = dict([(k, H[d,k]) for k in range(K)])
                bqm = dimod.BinaryQuadraticModel(dict_h, dict_J, 0.0, "SPIN")
                sample_opts = {"beta_range": None, "num_reads": 5, "num_sweeps": 100}
                if state is not None:
                    sample_opts.update({"initial_states": state, "initial_states_generator": "tile"})
                res = sampler.sample(bqm, **sample_opts)
                lowest = res.lowest().first
                M[d] = list(lowest.sample.values())
            if np.linalg.matrix_rank(M) == K:
                break
            print("rank deficient! [%d] (rwd)" % i_try)
        state = dimod.SampleSet.from_samples(lowest.sample, "SPIN", lowest.energy)
        # update C
        C = np.linalg.inv(M.T @ M) @ M.T @ W
        #
        #
        diff = W - M @ C
        rmse = np.sqrt(np.mean(diff**2)) / np.sqrt(np.mean(W**2))
        mae = np.median(np.abs(diff)) / np.median(np.abs(W))
        if rmse > rmse_opt:
            M = Mopt
            C = Copt
            rmse = rmse_opt
            mae = mae_opt
            ndiff = None
        else:
            Mopt = M.copy()
            Copt = C.copy()
            rmse_opt = rmse
            mae_opt = mae
            ndiff = (M != M_prev).sum()
        if ndiff == 0:
            break
    if i_try == (num_try-1):
        print("reached max(%d) iterations (rwd)" % num_try, file=sys.stderr)
    return M, C
